# Supplementary material for: Map-Based Cloning and Characterization of Br-dyp1, a Gene Conferring Dark Yellow Petal Color Trait in Chinese Cabbage (Brassica rapa L. ssp. pekinensis)
Source: Front Plant Sci. 2022 Feb 17;13:841328. doi: 10.3389/fpls.2022.841328 (PMC8891484; doi:10.3389/fpls.2022.841328)
Supplement: Supplementary file 1 [file Data_Sheet_1.xlsx]

## Sheet: Supplementary Table 1
Supplementary Table 1. Materials used in this study.
Serial number	Accession name	Petal color
AC1	R16-11	yellow
AC2	SD369	dark yellow
AC3	Y231-330	yellow
AC4	Y322-4	yellow
AC5	Y58	yellow
AC6	Y510-1	yellow
AC7	Y358-10	yellow
AC8	YW81	yellow
AC9	YW71	yellow
AC10	Y641-33	yellow
AC11	19-Y1042-10	dark yellow
AC12	19-(B2BT-1-1)-2	dark yellow
AC13	Y149-5	dark yellow
AC14	19-Y531-6	dark yellow
AC15	19-YD1085-11	dark yellow
AC16	Y212P	dark yellow
AC17	19-Y531-10	dark yellow
AC18	20-Y1126P-3	dark yellow
AC19	Y578-1	orange
AC20	Y690-1	orange
AC21	Ywu-13	orange
AC22	Y661-23	orange
AC23	18-Y1021-5	orange
AC24	17-Y985-9	orange
AC25	17-Y920-2	orange
AC26	18-Y1113-1	orange
AC27	66-83	white
AC28	Y640-288	white
AC29	SD935	white
AC30	17-Y983-7	white
AC31	Y585-2	white
AC32	SB2	white
AC33	M427-1	white
AC34	17-YS1623-8	white

## Sheet: Supplementary Table 2
Supplementary Table 2. Standard curve linear equations and correlation coefficients of carotenoids.
Index	Class	RT	Equation	r	Weighting	LLOQ	ULOQ
Phytofluene	carotenes	1.78	y = 1.01893 x + 0.01762	0.99156	1 / x^2	0.1	25
Phytoene	carotenes	4.81	y = 0.31801 x + 0.06991	0.99427	1 / x	0.5	250
ε-Carotene	carotenes	5.46	y = 7.39225 x - 0.00101	0.99104	1 / x^2	0.01	25
α-Carotene	carotenes	5.87	y = 1.88950 x - 9.95177e-4	0.99427	1 / x^2	0.05	250
β-Carotene	carotenes	6.24	y = 3.88371 x - 0.00451	0.99691	1 / x^2	2	250
Lycopene	carotenes	8.24	y = 0.64511 x - 6.81716e-4	0.99854	1 / x	0.5	250
Violaxanthin	xanthophylls	1.58	y = 19.21851 x + 0.01079	0.99066	1 / x^2	0.1	100
Neoxanthin	xanthophylls	1.94	y = 9.58998 x + 0.00231	0.99263	1 / x^2	0.01	50
β-citraurin	xanthophylls	2.77	y = 26.97911 x + 0.00743	0.99015	1 / x^2	0.01	100
Antheraxanthin	xanthophylls	2.86	y = 3.08713 x + 0.00587	0.99127	1 / x^2	0.05	125
Lutein	xanthophylls	4.02	y = 4.09580 x + 0.00722	0.99114	1 / x^2	2	250
Capsorubin	xanthophylls	4.36	y = 17.59133 x + 0.00173	0.99169	1 / x^2	0.005	125
Capsanthin	xanthophylls	4.47	y = 16.56397 x + 3.28514e-5	0.99101	1 / x^2	0.005	100
Apocarotenal	xanthophylls	4.47	y = 12.62865 x - 3.96567e-4	0.99048	1 / x^2	0.01	125
Zeaxanthin	xanthophylls	4.61	y = 1.55523 x + 0.02137	0.99831	1 / x	0.1	50
canthaxanthin	xanthophylls	4.71	y = 185.12097 x + 0.05837	0.99648	1 / x^2	0.005	100
α-Cryptoxanthin	xanthophylls	5.04	y = 3.43690 x - 0.00218	0.99322	1 / x^2	0.05	50
β-Cryptoxanthin	xanthophylls	5.49	y = 2.86672 x + 0.01271	0.99189	1 / x^2	0.1	250
echinenone	xanthophylls	5.51	y = 104.84245 x + 0.00241	0.99077	1 / x	0.005	50
γ-Carotene	xanthophylls	7.34	y = 2.63151 x - 0.00395	0.99632	1 / x	0.5	250
LLOQ: lower limit of quantification; ULOQ: quantitative upper limit.

## Sheet: Supplementary Table 3
Supplementary Table 3. Table Primer sequences and genetic information for KASP markers developed in this study.
KASP-SNP marker	Chr	Physical position	Reference base	Mutant base	Primer discription	Primer sequence(5'-3')
SH-K1	A09	1426542	C	G	Forward 1	FAM-TTGTTTTTGTTGTGATCTTATC
					Forward 2	HEX-TTGTTTTTGTTGTGATCTTATG
					Reverse	GCAGAAGTATTGATGGCTCCTAGAAG
SH-K5	A09	2670500	G	C	Forward 1	FAM-GTTGTGATATCATTGAGCATTC
					Forward 2	HEX-TGTGATATCATTGAGCATTG
					Reverse	GCAGAAACAAGCGCTGCTTCTGCTC
SH-K8	A09	3324258	C	G	Forward 1	FAM-AGGTGCTCCGGTTCCTCAACCG
					Forward 2	HEX-GTGCTCCGGTTCCTCAACCC
					Reverse	CGGTTTCGGGATGGTCAGACTCAGG
SH-K11	A09	4889707	G	C	Forward 1	FAM-GCTGTTGATTGAATGAAAAGAG
					Forward 2	HEX-GCTGTTGATTGAATGAAAAGAC
					Reverse	ACTCGGATCATCACCTAGTTTTAG
SH-K13	A09	5527385	C	G	Forward 1	FAM-GGGTTTAATCGCTTCTTAAATG
					Forward 2	HEX-GGGTTTAATCGCTTCTTAAATC
					Reverse	GTCTACAAGGAATTAAACTAAAGGAG
SH-K14	A09	5858615	G	C	Forward 1	FAM-CCAAGGCCACTCCTTAATGGGC
					Forward 2	HEX-AAGGCCACTCCTTAATGGGG
					Reverse	GATAATGACTCCGTCGGGGACGCC
SH-K24	A09	4501965	C	G	Forward 1	FAM-TAATTACCCTTTCTTTCCCAAC
					Forward 2	HEX-ATTACCCTTTCTTTCCCAAG
					Reverse	CGAGCTTTCTATTACAAACTCGGTG
SH-K25	A09	4531314	G	C	Forward 1	FAM-AGTCATCGCCAGGTGCGGCGC
					Forward 2	HEX-AGTCATCGCCAGGTGCGGCGG
					Reverse	GGAGTAAAGAAGGTTGACTAATGAGTC
SH-K27	A09	4602858	C	G	Forward 1	FAM-CAAATCAAATTAAAATCAATCC
					Forward 2	HEX-AATCAAATTAAAATCAATCG
					Reverse	AACAAAAAGGATCGTCGACAAC
SH-K29	A09	4701855	G	C	Forward 1	FAM-CCGGACATTTCTGAATTAGTGC
					Forward 2	HEX-GGACATTTCTGAATTAGTGG
					Reverse	CCTATCTTGGTCACCACGTGGTCTGC
SH-K33	A09	3978853	C	G	Forward 1	FAM-TCTCTTAGAGAACGTTCTAGCC
					Forward 2	HEX-TCTTAGAGAACGTTCTAGCG
					Reverse	CAATGCTGGGAACAGCTGATATAACC
SH-K34	A09	4088813	G	C	Forward 1	FAM-TTCCGCTGGAACGACTGCATCC
					Forward 2	HEX-CCGCTGGAACGACTGCATCG
					Reverse	AAGCGGCTGATCGTCTTCATCAAGTG
SH-K35	A09	4305242	C	G	Forward 1	FAM-TAGCCGATTTGACTCTACGATG
					Forward 2	HEX-GCCGATTTGACTCTACGATC
					Reverse	CCTGCTGTGAGGTAATAAAAACGCTG
SH-K36	A09	4575363	G	C	Forward 1	FAM-GTACAATGACCGTCGATCCGCG
					Forward 2	HEX-ACAATGACCGTCGATCCGCC
					Reverse	GGAGGAGAAAGCTTTGAAGATGCGG
SH-K37	A09	4583627	T	C	Forward 1	FAM-GAATGCGGATCCCAATTTCATT
					Forward 2	HEX-ATGCGGATCCCAATTTCATC
					Reverse	CACAAAATAGCGAAATGAATAACAAAAC
SH-K38	A09	4553547	G	A	Forward 1	FAM-GTCGATGCTGATGACAGTCAGG
					Forward 2	HEX-CGATGCTGATGACAGTCAGA
					Reverse	GTCAACTCCGTCTTCAGCTCTTCAAG
SH-K39	A09	4623672	G	C	Forward 1	FAM-TTCCTCCAGCAGTTTCCTTAAC
					Forward 2	HEX-CCTCCAGCAGTTTCCTTAAG
					Reverse	GTTTGAGAACGACTCTCAAGCAACCG
SH-K40	A09	4642969	G	A	Forward 1	FAM-TAAGAATCCAACCCAGTTGAGG
					Forward 2	HEX-AGAATCCAACCCAGTTGAGA
					Reverse	GGAGCATATGTATGGGAGTGGAAAG
SH-K41	A09	4568115	G	T	Forward 1	FAM-GTGTGCACTGTTGCATGTAGAG
					Forward 2	HEX-GTGCACTGTTGCATGTAGAT
					Reverse	TGTGTATCAACACACATGGTTATTAC
SH-K42	A09	4613439	G	C	Forward 1	FAM-TATCCCTTGCCCAAACCTGACC
					Forward 2	HEX-TCCCTTGCCCAAACCTGACG
					Reverse	TGGGCTTGGTCATGGGTTGTATTTAG
SH-K43	A09	4607201	C	T	Forward 1	FAM-GTATCCATTTCCTCGCGTGTTC
					Forward 2	HEX-ATCCATTTCCTCGCGTGTTT
					Reverse	GACACTCCCAACAGTTATTGAAGAAG

## Sheet: Supplementary Table 4
Supplementary Table 4. Carotenoids analysis in yellow and dark yellow petals under spaonification treatment.
Concentration [ug/g DW]
	Y-bulk	DY-bulk
Carotenes
(E/Z)-Phytoene	148.03±15.46 a	94.97±6.21 *
β-Carotene	5.54±0.47	5.32±0.49 no
α-Carotene	1.71±0.11	1.91±0.11 no
Xanthophylls
β-Cryptoxanthin	3.25±0.09	11.89±1.13 **
Zeaxanthin	51.96±4.16	585.00±65.85 **
Antheraxanthin	59.03±7.33	679.64±67.1 **
Violaxanthin	466.73±53.8	128.93±22.19 **
Neoxanthin	59.24±4.24	54.54±5.03 no
α-Cryptoxanthin	24.90±1.8	46.44±6.59 *
Lutein	1120.81±92.85	7499.40±999.68 **
Total content of carotenes	155.28±15.80	102.20±6.82 *
Total content of xanthophylls	1785.91±163.14	9005.85±1167.50 **
Total content of carotenoids	1941.20±178.84	9108.05±1174.28 **
a Mean±SE (n=3)
** Significant difference between Y-bulk and DY-bulk within a component by Tukey's test P<0.01
* Significant difference between Y-bulk and DY-bulk within a component by Tukey's test P<0.05
no No significant difference between Y-bulk and DY-bulk at P<0.05
DW: dry weight

## Sheet: Supplementary Table 5
Supplementary Table 5. Summary of trancriptome data.
Sample	Clean reads	Clean bases	Mapped reads (percentage)	Unique mapped reads (percentage)
Y-bulk1	47206290	7080943500	42,334,677 (89.68%)	41,180,310 (87.23%)
Y-bulk2	38634054	5795108100	34,615,902 (89.60 %)	33,710,381 (87.26%)
Y-bulk3	54612412	8191861800	49,007,549 (89.74%)	47,652,803 (87.26%)
DY-bulk1	47676208	7151431200	42,690,737 (89.54%)	41,194,022 (86.40%)
DY-bulk2	51940890	7791133500	46,710,209 (89.93%)	45,461,420 (87.53%)
DY-bulk3	49967262	7495089300	44,299,646 (88.66%)	41,923,030 (83.90%)

## Sheet: Supplementary Table 6
Supplementary Table 6. Candidate regions indentified by BSA-seq analysis.
Candidate region	Location (Mb)	DY-pool SNP index	Y-pool SNP index	△SNP-index	P-value
1	A09: 37.35-38.88	0.86	0.43	0.43	<0.01

## Sheet: Supplementary Table 7
Supplementary Table 7. Genotype data of 94 F2 plants used for initial mapping of Br-dyp.
KASP markers	Physical position	F2-1	F2-2	F2-3	F2-4	F2-5	F2-6	F2-7	F2-8	F2-9	F2-10	F2-11	F2-12	F2-13	F2-14	F2-15	F2-16	F2-17	F2-18	F2-19	F2-20	F2-21	F2-22	F2-23	F2-24	F2-25	F2-26	F2-27	F2-28	F2-29	F2-30	F2-31	F2-32	F2-33	F2-34	F2-35	F2-36	F2-37	F2-38	F2-39	F2-40	F2-41	F2-42	F2-43	F2-44	F2-45	F2-46	F2-47	F2-48
SH-K1	1426542	a	a	a	a	b	h	h	h	h	h	h	h	h	a	a	h	h	a	a	h	h	b	a	a	b	b	b	a	a	a	b	h	h	h	h	h	h	h	h	h	h	h	h	h	h	h	h	a
SH-K5	2670500	a	a	a	a	h	h	h	h	h	h	h	h	h	a	a	h	h	a	a	a	b	b	a	a	b	b	b	h	h	h	h	h	h	h	h	h	h	h	h	h	h	h	h	h	h	h	h	b
SH-K8	3324258	a	a	a	a	a	h	h	h	h	h	h	h	h	a	h	h	h	a	a	a	b	b	h	h	h	h	h	h	h	h	h	h	h	h	h	h	h	h	h	h	h	h	h	h	h	h	h	b
SH-K33	3978853	a	a	a	a	a	h	h	h	h	h	h	h	h	h	h	h	h	h	h	a	b	b	h	h	h	h	h	h	h	h	h	h	h	h	h	h	h	h	h	h	h	h	h	h	h	h	h	b
SH-K34	4088813	a	a	a	a	a	h	h	h	h	h	h	h	h	h	h	h	h	h	h	h	b	b	h	h	h	h	h	h	h	h	h	h	h	h	h	h	h	h	h	h	h	h	h	h	h	h	h	b
SH-K35	4305242	a	a	a	a	a	a	h	h	h	h	h	h	h	h	h	h	h	h	h	h	b	b	h	h	h	h	h	h	h	h	h	h	h	h	h	h	h	h	h	h	h	h	h	h	h	h	h	b
SH-K24	4501965	a	a	a	a	a	a	a	h	h	h	h	h	h	h	h	h	h	h	h	h	b	h	h	h	h	h	h	h	h	h	h	h	h	h	h	h	h	h	h	h	h	h	h	h	h	h	h	b
SH-K25	4531314	a	a	a	a	a	a	a	h	h	h	h	h	h	h	h	h	h	h	h	h	b	h	h	h	h	h	h	h	h	h	h	h	h	h	h	h	h	h	h	h	h	h	h	h	h	h	h	b
SH-K27	4602858	a	a	a	a	a	a	a	h	h	h	h	h	h	h	h	h	h	h	h	h	h	h	h	h	h	h	h	h	h	h	h	h	h	h	h	h	h	h	h	h	h	h	h	h	h	h	h	b
Br-dyp1		d	d	d	d	d	d	d	d	d	d	d	d	d	d	d	d	d	d	d	d	d	d	d	d	d	d	d	d	d	d	d	d	d	d	d	d	d	d	d	d	d	d	d	d	d	d	d	b
SH-K29	4701855	a	a	a	a	a	a	a	h	b	h	h	h	h	h	h	h	h	h	h	h	h	h	h	h	h	h	h	h	h	h	h	h	h	h	h	h	h	h	h	h	h	h	h	h	h	h	h	b
SH-K11	4889707	a	a	a	a	a	a	a	a	b	h	h	h	h	h	h	h	h	h	h	h	h	h	h	h	h	h	h	h	h	h	h	h	h	h	h	h	h	h	h	h	h	h	h	h	h	h	h	b
SH-K13	5527385	a	a	a	a	a	a	a	a	b	b	b	b	b	b	h	h	h	h	h	h	h	h	h	h	h	h	h	h	h	h	h	h	h	h	h	h	h	h	h	h	h	h	h	h	h	h	h	b
SH-K14	5858615	a	a	a	a	a	a	a	a	b	b	b	b	b	b	b	b	b	h	h	h	h	h	h	h	h	h	h	h	h	h	h	h	h	h	h	h	h	h	h	h	h	h	h	h	h	h	h	b
Genotypes samed with R16-11 were designated as "a", samed with SD369 were designated as "b", heterozygous were designated as "h", "u" means missing genotype.
a The phenotype of Br-dyp were used as an marker, "b" means dark yellow petal color, "d" means yellow petal color.
[truncated: 46 more columns]

## Sheet: Supplementary Table 8
Supplementary Table 8. The primer sequence for qRT-PCR and cloning of the candidate gene in this study.
Primer name	primer sequence (5'-3')	Physical position in B.rapa V1.5
Br-dyp1-ful-F	ATGAGTTCAACTCCGATTTGCTATTC	A09:4594979-4595004
Br-dyp1-ful-R1	TCACGAAACAAACGATGTAGTAG	A09:4599768-4599746
Br-dyp1-ful-R2	TCAAGCTGCCTGAAGCAATTTAC	A09:4598007-4597985
Br-dyp1-sp-R1	ACCAAACAAGTTAGTCCTCACC	A09:4595943-4595922
ZEP-A07-ful-F	ATGGGTTGTTCAACTCCCTTCTGCTAC	A07:12102543-12102569
ZEP-A07-ful-R	AGCAGCCTGAAGCAATTTACCGTCA	A07:12105800-12105824
Br-dyp1-qF1	ATGAGTTCAACTCCGATTTGCT	A09:4594979-4595004
Br-dyp1-qR1	CTTTACTCCGACCAAACTCCTC	A09:4595128-4595107
Br-dyp1-qF2	TTAGGGAAGATGGAAGGAGAAG	A09:4599565-4599586
Br-dyp1-qR2	CAAGAGCCTTCTTCGTTTGTAG	A09:4599735-4599714
ZEP-A07-qF	CTACAAAGATGGAGCTTTCTTCG	A07:12105399-12105421
ZEP-A07-qR	GCAGCCTGAAGCAATTTACCGTCA	A07:12105823-12105800

## Sheet: Supplementary Table 9
Supplementary Table 9.Genomic sequence variation of the candidate gene Br-dyp between R16-11 and SD369
Position	R16-11	SD369	Variation type	Variation in gene structure
50	A	T	SNP	Exon1
63	A	G	SNP
70	G	C	SNP
122	A	G	SNP
168	G	T	SNP
175	C	A	SNP
194	G	A	SNP
219	C	G	SNP
240		679 bp insertion	InDel
435	T	C	SNP
441	T	C	SNP
497	C	T	SNP	Intron1
540	G	A	SNP
542	C	T	SNP
544	A	ATT	InDel
654	T	G	SNP	Exon2
679	C	A	SNP
718	A	AT	InDel	Intron2
721	ATCC	A	InDel
732	G	GT	InDel
745	T	G	SNP
751	A	T	SNP
776	TT	GAT	InDel	Exon3
822	T	A	SNP
950	G	A	SNP	Intron3
953	C	T	SNP	Exon4
1063	T	TAATTCA	InDel	Intron4
1067	A	C	SNP
1074	T	A	SNP
1079	G	T	SNP
1092	C	CTCTCTCT	InDel
1108	T	G	SNP
1114	A	C	SNP
1115	TTC	TCACT	InDel
1120	G	A	SNP
1122	A	T	SNP
1208	C	T	SNP	Exon5
1255	A	C	SNP	Intron5
1261	G	A	SNP
1263	G	T	SNP
1285	A	AT	InDel
1303	C	CT	InDel
1314	C	G	SNP
1331	A	G	SNP	Exon6
1340	A	T	SNP
1358	C	T	SNP
1367	G	A	SNP
1496	T	A	SNP
1499	T	C	SNP
1572	A	C	SNP
1582	C	T	SNP
1597	C	T	SNP
2470	T	C	SNP	Exon11
2784	G	C	SNP	Exon13

## Sheet: Supplementary Table 10
Supplementary Table 10. Coding sequence variation of ZEP-A07 between R16-11 and SD369
Position	R16-11	SD369	Variation type
453	G	T	synonymous
546	G	A	synonymous
555	C	A	synonymous
615	A	T	synonymous
660	C	T	synonymous
705	T	C	synonymous
723	G	T	synonymous
729	T	A	synonymous
760	C	T	synonymous
855	A	G	synonymous
930	T	C	synonymous
948	T	G	synonymous
979	T	C	synonymous
1101	G	A	synonymous
1179	T	C	synonymous
1290	C	A	synonymous
1296	G	T	synonymous
1413	C	G	synonymous
1563	G	A	synonymous
1566	T	C	synonymous
1638	G	T	synonymous
1668	A	T	nonsynonymous 556 a.a. E→D
1683	T	C	synonymous
1715	C	T	nonsynonymous 572 a.a. T→M
1767	C	T	synonymous
1845	G	A	synonymous
1884	T	G	synonymous
1887	C	T	synonymous
1890	C	T	synonymous

[truncated: 2 more sheets: Supplementary Table 11, Supplementary Table 12]
